# Supplementary material for: CAR T cells targeting the glycoprotein GD2 show potent antitumor efficacy in high-risk ependymoma models
Source: J Clin Invest. 2025 Nov 25;136(2):e193332. doi: 10.1172/JCI193332 (PMC12807483; doi:10.1172/JCI193332)
Supplement: Supporting data values [file jci-136-193332-s003.xlsx]

## Sheet: Fig. 1 D
ZFTA EPN
Effector:Target Ratio	Cell Model
	VUMC-ATRT-03			DKFZ-EP1NS			PMC-ZFTA-01			PMC-ZFTA-02			HSJD-DIPG-007			VUMC-DIPG-G
0:1	0	0	0	0	0	0	0	0	0	0	0	0	0	0	0	0	0	0
1:16	1.57	1.79	0.45	50.92	67.38	84.36	40.34	24.19	52.7845	54.74	36.68	39.49	13.96	13.4	7.31	6.18	17.14	5.17
1:8	1.46	0	1.01	72.71	72.45	95.25	67.01	39.99	70.1372	77.57	58.72	71.24	29.88	25.82	12.03	16.7	29.53	12.89
1:2	2.35	3.58	3.7	82.21	95.86	99.27	95.46	78.39	95.46	91.91	83.11	96.16	66.9	70.66	39.79	58.07	73.81	59
	Killing % (Normalized to No CAR T)
PFA EPN
Effector:Target Ratio	Cell Model
	VUMC-ATRT-03			DKFZ-BT232			PMC-PFA-01			PMC-PFA-03			PMC-PFA-04			HSJD-DIPG-007			VUMC-DIPG-G
0:1	0	0	0	0	0	0	0	0	0	0	0	0	0	0	0	0	0	0	0	0	0
1:16	1.57	1.79	0.45	65.49	75.97	45.82	86.04	33.9	77.18	66.65	26.22	45.76	76.61	56.32	38.64	13.96	13.4	7.31	6.18	17.14	5.17
1:8	1.46	0	1.01	75.45	84.93	68.41	93.53	54.94	87.03	86.93	41.54	66.96	93.73	80.4	62.35	29.88	25.82	12.03	16.7	29.53	12.89
1:2	2.35	3.58	3.7	89.34	91.44	89.5	96.65	89.8	96.29	99.19	83.04	91.95	97.71	98.516	93.79	66.9	70.66	39.79	58.07	73.81	59
	Killing % (Normalized to No CAR T)
GD2 CAR vs Untransduced Control
Cell Model	Untransduced Control (1:2)			GD2 CAR T Cell (1:2)
VUMC-ATRT-03	1.7	7.69	0	2.35	3.58	3.7
DKFZ-EP1NS	16.53	53.3	19.55	82.21	95.86	99.27
PMC-ZFTA-01	11.39	10.15	8.23245	95.46	78.39	80.27
PMC-ZFTA-02	4.08	28.76	14.69	91.91	83.11	96.16
DKFZ-BT232	0	0	0	89.34	91.44	89.5
PMC-PFA-01	25.85	4.55	43.63	96.65	89.8	96.29
PMC-PFA-03	11.3	6.24	5.28	99.19	83.04	91.95
PMC-PFA-04	10.16	0	5.34	97.71	98.516	93.79
	Killing % (Normalized to No CAR T)

## Sheet: Fig. 1E
ZFTA EPN
Effector:Target Ratio	Cell Model
	ATRT			EP1NS			ZFTA 1			ZFTA 2			HSJD-DIPG-07			VUMC-DIPG-G
0:1	0	0	0	0	0	0	0	4.57	0.47	0	0	0	0	0	13.8939	0	0	2.92
1:16	0	0	0	339.44	488.3	451.55	425.78	423.02	54.73	382.07	480.99	359.82	337.32	81.28	151.318	119.18	36.88	101.53
1:8	0	0	0	489.5	601.36	661.05	695.91	398.57	121.5	541.54	720.32	503.08	525.24	191.55	290.67	233.38	90.38	164.08
1:2	0	0	0	729.88	598.23	806.78	686.73	996.55	446.7	667.05	912.65	614.21	846.15	521.25	625.27	551.06	313.82	267.74
	IFN gamma (pg/mL)
PFA EPN
Effector:Target Ratio	Cell Model
	ATRT			BT232			PFA 1			PFA 3			PFA 4			HSJD-DIPG-07			VUMC-DIPG-G
0:1	0	0	0	0	0	0	0	0	0	0	0	0	0	0	0	0	0	13.8939	0	0	2.92
1:16	0	0	0	287.12	394.96	458.29	359.25	107.91	78.22	220.91	133.69	93.77	186.34	124.76	120.1	337.32	81.28	151.318	119.18	36.88	101.53
1:8	0	0	0	483.41	487.61	683.37	441.23	174.36	194.97	424.53	214.04	174.67	268.16	218.77	217.68	525.24	191.55	290.67	233.38	90.38	164.08
1:2	0	0	0	760.38	524.27	858.68	503.91	304.88	492.97	646.55	375.9	448.64	334.16	389.65	427	846.15	521.25	625.27	551.06	313.82	267.74
	IFN gamma (pg/mL)
Cell Model	Untransduced Control (1:2)			GD2 CAR T Cell (1:2)
VUMC-ATRT-03	0	0	0	0	0	0
DKFZ-EP1NS	0	0	0	729.88	598.23	806.78
PMC-ZFTA-01	0	0	0	686.73	996.55	446.7
PMC-ZFTA-02	0	0	0	667.05	912.65	614.21
DKFZ-BT232	0	0	0	760.38	524.27	858.68
PMC-PFA-01	0	0	0	503.91	304.88	492.97
PMC-PFA-03	0	0	1.48	646.55	375.9	448.64
PMC-PFA-04	0	0	0	334.16	389.65	427
	IFN gamma (pg/mL)

## Sheet: Fig. 1G
Days after tumor injection	PBS				Untransduced T-cells				GD2-CAR T-cell
27	1230000	836000	1340000	945000	3160000	687000	987000	942000	333000	1410000	1420000	1430000
34	1210000	848000	1030000	891000	3950000	1470000	1100000	1060000	1400000	772000	1230000	1330000
41	1190000	1290000	1260000	1240000	6120000	2480000	1640000	1710000	3550000	2120000	1920000	2310000
48	3050000	1640000	2230000	1780000	12900000	3100000	2330000	2420000	1760000	3340000	2220000	3200000
55	3020000	1420000	2580000	1100000	16000000	3380000	2270000	3930000	1740000	2350000	3170000	5650000
62	2820000	1740000	3090000	4040000	22700000	3060000	4330000	4810000	2120000	4020000	2400000	5000000
69	4900000	2710000	5790000	2470000	52300000	5080000	5710000	14800000	2390000	4210000	2950000	5900000
76	7480000	5040000	7210000	7970000	85700000	6410000	11400000	9960000	1860000	2640000	4470000	7720000
83	10300000	6060000	14000000	8010000	130000000	10100000	13300000	32500000	2640000	2850000	4770000	7040000
90	17300000	11300000	20800000	11200000	217000000	16000000	35900000	26900000	2680000	3080000	4610000	8880000
97	25800000	16800000	30700000	20300000	249000000	23600000	30400000	31000000	2690000	2970000	4840000	10000000
104	43600000	19700000	36900000	32300000	448000000	30700000	42100000	52300000	3100000	2900000	10200000	15700000
111	51300000	36000000	66800000	43600000	595000000	50800000	54600000	76000000	4640000	5180000	13000000	19700000
118	85300000	53900000	119000000	63200000	937000000	59800000	102000000	139000000	6860000	8810000	13800000	30500000
125	88600000	58600000	148000000	81900000	1100000000	71300000	106000000	148000000	6960000	11100000	20000000	213000000

## Sheet: Fig. 1H
Days after 1st injection	PBS	Untransduced T-cells	GD2-CAR T-cell
132	1
104	1
90	1
90		1
97		1
118		1
118		1
111			1
150	0
150			0
150			0
150			0

## Sheet: Supp. Fig 2. C
Drug	[uM]
Etoposide		DKFZ-EP1NS			PMC-ZFTA-01			PMC-ZFTA-02			DKFZ-BT232			PMC-PFA-01			PMC-PFA-03			PMC-PFA-04
	0.00799	99.357	102.131	99.754	91.858	103.056	96.442	97.235	99.484	99.205	97.563	105.653	92.895	105.336	94.38	100.04	103.959	100.275	99.682	105.216	103.454	103.365
	0.022	94.206	93.71	97.696	81.94	92.314	94.696	146.606	135.284	95.646	111.387	120.976	115.276	138.506	137.483	116.963	103.74	105.796	113.741	103.919	101.349	107.54
	0.0599	89.507	91.557	89.904	85.308	79.258	81.712	102.926	101.87	93.32	87.389	74.555	86.715	107.132	103.146	97.185	93.162	93.03	94.162	94.025	96.759	98.043
	0.167	76.167	75.17	75.464	83.698	74.75	77.753	91.352	100.887	94.805	78.807	68.498	84.062	94.938	110.446	95.573	79.264	75.507	79.412	86.04	86.69	83.577
	0.464	57.788	64.975	63.228	68.492	67.723	67.011	106.579	82.648	85.176	99.151	86.821	77.618	114.418	104.573	90.536		84.743	89		74.464	83.06
	1.29	53.909	53.46	53.02	52.721	49.034	57.005	79.931	72.34	117.7	62.389	63.906	80.565	103.547	112.425	60.675	63.191	62.609	57.695	69.054	69.824	63.8
	3.59	42.631	43.718	42.791	56.853	47.58	51.876	61.638	63.777	61.127	60.309	52.595	52.296	96.401	100.51	73.017	41.743	43.041	43.629	43.422	42.91	46.195
	10	31.879	31.608	31.53	50.767	48.545	49.006	25.213	24.055	29.399	54.903	51.611	46.234	76.018	77.989	83.876		22.584	26.238		21.78	23.958
Afatinib		DKFZ-EP1NS			PMC-ZFTA-01			PMC-ZFTA-02			DKFZ-BT232			PMC-PFA-01			PMC-PFA-03			PMC-PFA-04
	0.00799	96.364	97.655	94.184	99.98	97.645	97.073	106.123	100.826	99.609	109.715	107.519	189.884*	97.904	95.293	100.372	94.973	98.753	99.884	89.454	96.835	98.135
	0.022	90.885	86.977	93.876	95.454	88.594	91.639	176.991*	148.638*	91.665	104.63	108.236	115.292	83.17	91.72	107.382	94.349	96.924		96.608	95.708
	0.0599	86.29	85.369	87.805	91.357	88.129	89.809	106.811	116.576	104.835	84.222	97.682	92.443	85.841	88.434	84.539	88.004	89.894	89.632	93.177	92.645	94.689
	0.167	88.722	87.074	88.656	89.623	88.858	89.319	98.874	101.427	103.641	94.38	107.662	84.245	82.092	83.806	83.144	87.506	87.893	89.929	93.01	91.894	90.964
	0.464	84.823	87.488	84.066	84.59	82.788	80.361	146.134	100.749	100.977	115.877	112.621	98.353	88.377	82.662	76.879	97.407	94.379	94.719	97.695	73.123	93.241
	1.29	80.189	77.273	78.339	81.018	82.591	77.862	97.625	88.347	149.494	68.257	79.963	85.472	70.933	68.973	70.305	85.026	83.601	86.571	87.923	88.156	92.011
	3.59	44.033	46.094	45.685	60.691	65.782	68.678	84.47	91.272	81.681	63.688	56.127	60.598	57.339	58.266	40.759	77.579	76.828	76.133	80.921	79.692	78.867
	10	1.423	1.63	1.7	7.758	14.4	28.131	35.037	44.185	47.405	25.017	29.207	29.866	33.437	26.363	28.734	5.977	5.822	8.312	15.914	26	25.587
Vorinostat		DKFZ-EP1NS			PMC-ZFTA-01			PMC-ZFTA-02			DKFZ-BT232			PMC-PFA-01			PMC-PFA-03			PMC-PFA-04
	0.00799	128.225	131.597	128.836	94.285	96.785	96.495	101.036	102.315	100.334	93.341	98.043	99.879	100.546	101.294	97.947	102.518	99.32	101.276	102.438	100.787	101.488
	0.022	121.748	117.007	128.533	93.911	100.683	95.545	129.016	119.644	100.417	117.441	106.998	106.391	113.584	119.804	122.577	107.186	102.007	112.81	107.01	104.376	108.823
	0.0599	106.59	90.098	109.44	88.115	92.403	91.376	104.114	101.569	92.996	98.446	99.067	108.213	92.026	100.868	107.338	103.466	103.942	102.854	100.711	105.7	106.284
	0.167	98.921	97.938	101.588	77.292	77.005	74.615	93.498	101.836	95.928	82.243	91.867	82.666	99.227	93.125	100.646	100.124	97.075	97.775	103.781	100.725	99.801
	0.464	51.656	65.612	65.375	60.386	61.322	58.928	97.964	84.428	87.953	72.005	64.498	64.457	100.488	103.23	94.678		48.231	61.754		82.37	88.703
	1.29	29.849	22.068	27.71	40.202	41.454	27.015	83.155	72.664	115.276	52.247	52.772	45.183	82.282	87.836	90.077	29.246	28.589	21.135	54.817	42.428	47.682
	3.59	3.55	4.563	2.933	9.819	10.152	10.06	62.205	64.757	64.873	34.842	33.88	37.252	43.924	42.242	42.825	2.924	3.268	4.094	7.277	7.673	8.461
	10	1.191	2.756	2.684	4.627	5.028	5.291	25.827	25.945	32.107	5.119	8.183	9.658	7.9	8.05	8.659		0.544	0.988		1.006	1.992
Tazemetostat		DKFZ-EP1NS			PMC-ZFTA-01			PMC-ZFTA-02			DKFZ-BT232			PMC-PFA-01			PMC-PFA-03			PMC-PFA-04
	0.00799	101.624	104.342	103.17	79.422	87.537	94.613	113.373	114.372	108.032	98.843	109.393	104.15	107.867	105.947	100.357	109.291	100.645	102.656	106.748	102.993	100.305
	0.022	101.25	95.888	87.431	111.866	120.402	89.445	75.288	67.08	114.405	103.285	113.065	108.297	98.443	125.789	129.939	110.042	111.121	111.671	105.235	106.382	112.301
	0.0599	103.447	103.579	99.319	92.044	98.415	89.526	99.482	89.334	81.672	104.2	102.552	103.962	95.004	99.628	113.436	102.798	104.622	104.019	104.229	105.324	104.679
	0.167	104.442	104.908	103.405	70.83	93.247	91.051	91.493	112.738	101.322	113.321	100.998	98.411	105.185	102.411	102.241	106.543	106.835	105.134	105.437	103.554	114.151
	0.464	97.754	95.002	103.286	119.474	91.773	74.958	49.045	82.877	92.944	119.699	110.327	98.461	130.759	122.066	107.553		104.871	110.949		111.831	112.395
	1.29	99.5	100.024	97.642	77.712	83.494	98.591	60.452	62.963	58.255	117.933	122.243	132.273	116.68	121.416	115.135	112.31	112.843	111.938	114.401	108.551	106.476
	3.59	107.711	106.281	103.02	64.063	71.796	80.857	69.122	69.167	60.587	109.55	120.257	124.705	123.854	120.44	118.929	115.703	114.138	110.491	113.228	160.549	110.395
	10	102.137	103.189	106.03	84.487	67.852	69.339	60.559	64.998	58.773	129.748	121.403	121.266	125.27	123.298	113.043		111.658	112.092		107.829	112.009
Vincristine		DKFZ-EP1NS			PMC-ZFTA-01			PMC-ZFTA-02			DKFZ-BT232			PMC-PFA-01			PMC-PFA-03			PMC-PFA-04
	0.00799	102.44	102.187	95.774	94.87	96.412	97.351	88.25	88.51	94.301	96.119	100.136	97.839	97.718	102.485	96.993	99.543	103.628	103.316	121.204	124.308	86.889
	0.022	89.592	92.272	101.143	107.716	113.119	94.26	60.072	56.243	94.133	107.219	105.448	96.657	90.465	100.479	113.582	95.57	98.909		123.101	128.552
	0.0599	95.982	95.942	94.202	104.937	99.391	105.475	59.831	57.381	59.424	93.16	100.243	96.197	78.059	81.028	88.374	92.225	90.122	90.673	120.518	119.397	122.056
	0.167	102.678	99.146	99.901	93.258	94.813	96.296	50.027	59.172	69.522	102.013	99.537	86.666	89.332	82.104	83.072	92.496	94.393	92.692	124.072	120.037	125.637
	0.464	95.555	98.852	99.31	121.127	93.222	95.712	40.579	61.957	58.485	102.82	98.562	90.527	99.19	107.075	87.728	103.598	94.592	98.118	130.343	126.738	129.301
	1.29	102.384	95.678	96.354	105.89	110.388	116.063	53.561	58.683	56.724	106.345	92.185	100.478	78.938	84.791	74.974	91.401	89.578	95.912	122.259	123.698	122.527
	3.59	99.016	102.808	100.722	97.877	101.137	102.233	67.762	56.362	54.838	96.83	85.075	92.118	78.749	81.831	75.327	92.45	89.3	90.291	124.162	125.273	122.809
	10	101.433	96.588	101.209	90.523	92.697	93.619	57.918	58.714	64.233	95.183	88.19	103.504	99.035	85.565	83.871	98.309	97.183	90.526	133.015	127.391	123.419
Cisplatin		DKFZ-EP1NS			PMC-ZFTA-01			PMC-ZFTA-02			DKFZ-BT232			PMC-PFA-01			PMC-PFA-03			PMC-PFA-04
	0.0001408	104.731	95.3781	99.8907	94.2901	100.046	105.664	69.83647*	113.913	116.25	93.6713	88.2509	118.078	101.707	93.6443	104.648	100.097	99.91	99.728	96.446	102.655	102.144
	0.000704	96.059	95.221	97.486	102.768	102.212	94.41	85.362	78.522	73.816	102.476	106.052	93.147	100.994	99.845	94.647	94.067	100.826		94.232	98.144
	0.00352	93.894	91.213	96.529	62.546	63.949	104.469	126.222	99.119	73.175	98.032	88.934	114.049	82.375	87.497	99.6	94.128	92.623	92.631	96.585	92.709	92.402
	0.0176	92.681	92.645	97.851	61.176	62.828	62.598	77.015	83.846	75.607	80.89	85.254	96.328	77.858	79.76	81.515	94.917	91.715	93.458	98.431	95.247	93.435
	0.088	87.707	90.785	86.061	57.18	56.059	57.069	77.441	74.358	74.503	72.007	74.389	76.909	79.473	79.587	80.031	88.49	90.516	83.593	95.83	101.532	95.757
	0.44	69.631	67.15	67.939	58.231	53.4	51.798	104.854	86.491	84.146	78.486	72.482	66.919	82.281	79.826	76.56	66.679	66.742	69.285	83.046	81.64	87.214
	2.2	42.418	29.123	45.235	40.634	39.812	39.122	69.534	63.243	103.804	37.655	49.795	45.843	67.645	84.258	68.846	11.137	11.01	13.694	68.893	70.664	71.875
	11	20.575	10.992	14.375	21.012	23.3	23.882	61.659	65.796	58.28	29.635	31.715	32.092	16.254	18.83	15.767	102.978	94.153	88.809	10.155	11.717	12.608
	55	0.711	0.939	1.149	1.1	1.196	1.437	27.618	34.496	35.29	2.874	4.317	3.668	11.7	13.723	15.367
